# Supplementary material for: Genetic landscape of Italian SRLV: insights from passive surveillance-based phylogenetic analysis
Source: Front Microbiol. 2026 Jan 9;16:1745687. doi: 10.3389/fmicb.2025.1745687 (PMC12827567; doi:10.3389/fmicb.2025.1745687)
Supplement: Supplementary file 1 [file Table_1.xlsx]

## Sheet: Foglio2
Conteggio di REGION	Etichette di colonna
Etichette di riga	A11	A11 (A9/A11)	A19	A2/A3	A20	A24	A3	A9	B1	B1*	B2	B3	Totale complessivo
Abruzzo											1		1
Basilicata	1		1			1	2	6	6	1		7	25
Calabria									1				1
Emilia-Romagna				1									1
Lazio							1		1		2	2	6
Liguria									1				1
Marche	1	1	1			4	1	3	4		5	2	22
Piemonte					1				3				4
Sardegna									1				1
Toscana												1	1
Trentino								1					1
Umbria	1						1	1	5		5	6	19
Veneto								1	6				7
Totale complessivo	3	1	2	1	1	5	5	12	28	1	13	18	90

## Sheet: Foglio1
#	ACCESSION NUMBER	ID SAMPLE	SUBGENOTYPE	Year of collection	Country	REGION	Province
1	AF479638	AF479638	A	-	-	-	-
2	AY265455	AY265455	A	-	-	-	-
3	AY265456	AY265456	B	-	-	-	-
4	AY445885	AY445885	A	-	-	-	-
5	AY454169	AY454169_goat/Switzerland/SNCR5472	B	-	Switzerland	-	-
6	AY454170	AY454170_goat/Switzerland/SNCR5473	B	-	Switzerland	-	-
7	AY454174	AY454174_goat/Switzerland/SNCR5526	B	-	Switzerland	-	-
8	AY454176	AY454176_goat/Switzerland/SNCR5561	A	-	Switzerland	-	-
9	AY454179	AY454179_goat/Switzerland/SNCR5568	B	-	Switzerland	-	-
10	AY454206	AY454206_goat/Switzerland/SNCR5686	B	-	Switzerland	-	-
11	AY454212	AY454212_goat/Switzerland/SNCR5700	B	-	Switzerland	-	-
12	AY454220	AY454220_goat/Switzerland/SNCR5723	B	-	Switzerland	-	-
13	AY454221	AY454221_goat/Switzerland/SNCR5731	B	-	Switzerland	-	-
14	EF675997	EF675997_goat/Italy/It-004g04/2006	B	2006	Italy	-	-
15	EF676000	EF676000_sheep/Italy/It-014s03/2006	B	2006	Italy	-	-
16	EF676002	EF676002_goat/Italy/It-018g04/2006	B	2006	Italy	-	-
17	EF676015	EF676015_goat/Italy/It-052g06/2006	B	2006	Italy	-	-
18	EF676016	EF676016_sheep/Italy/It-053s01/2006	A	2006	Italy	-	-
19	EF676017	EF676017_sheep/Italy/It-060s01/2006	A	2006	Italy	-	-
20	EF676018	EF676018_sheep/Italy/It-063s01/2006	A	2006	Italy	-	-
21	EF676019	EF676019_sheep/Italy/It-064s01/2006	A	2006	Italy	-	-
22	EF676020	EF676020_sheep/Italy/It-069s01/2006	A	2006	Italy	-	-
23	EF676026	EF676026_sheep/Italy/It-143s07/2006	B	2006	Italy	-	-
24	EU010123	EU010123_goat/Italy/It-017.16g03/2006	A	2006	Italy	-	-
25	EU010126	EU010126_goat/Italy/It-007.5s03/2006	B	2006	Italy	-	-
26	FJ195346	FJ195346_sheep/Spain/496/2004	B	2004	Spain	-	-
27	FR687200	FR687200_sheep/Italy	B	-	Italy	-	-
28	FR693812	FR693812_goat/Italy/2798.4.UM/2010	A	2010	Italy	-	-
29	FR693814	FR693814_goat/Italy/1462.UM/2010	A	2010	Italy	-	-
30	FR693815	FR693815_goat/Italy/6770.UM/2010	A	2010	Italy	-	-
31	FR693816	FR693816_goat/Italy/6780.UM/2010	A	2010	Italy	-	-
32	FR693817	FR693817_goat/Italy/22803.29.UM/2010	A	2010	Italy	-	-
33	FR693819	FR693819_goat/Italy/5012.UM/2010	A	2010	Italy	-	-
34	FR693820	FR693820_goat/Italy/6440.UM/2010	A	2010	Italy	-	-
36	FR693821	FR693821_goat/Italy/1810.UM/2010	A	2010	Italy	-	-
37	FR693823	FR693823_goat/Italy/2607_UM/2010	A	2010	Italy	-	-
38	FR693825	FR693825_goat/Italy/0245.UM/2010	A	2010	Italy	-	-
39	FR693826	FR693826_goat/Italy/9440.UM/2010	A	2010	Italy	-	-
40	FR693827	FR693827_goat/Italy/2357.UM/2010	A	2010	Italy	-	-
41	FR693828	FR693828_goat/Italy/4150.UM/2010	A	2010	Italy	-	-
43	FR693829	FR693829_goat/Italy/6408.UM/2010	A	2010	Italy	-	-
44	FR693830	FR693830_goat/Italy/7978.UM/2010	A	2010	Italy	-	-
45	FR694691	FR694691_sheep/Italy/32214_UM/2006	B	2006	Italy	-	-
46	FR694692	FR694692_sheep/Italy/2797.4/UM/2010	A	2010	Italy	-	-
47	FR694694	FR694694_sheep/Italy/2797.1/UM/2010	A	2010	Italy	-	-
48	FR694695	FR694695_sheep/Italy/La1SAZ/UM/2010	A	2010	Italy	-	-
49	FR694696	FR694696_sheep/Italy/414/UM/2010	A	2010	Italy	-	-
50	FR694908	FR694908_goat/Italy/1017/UM/2010	A	2010	Italy	-	-
51	FR694909	FR694909__recombinant_A3_A11	A	-	-	-	-
52	FR694910	FR694910__recombinant_A3_A11	A	-	-	-	-
53	FR694914	FR694914_sheep/Italy/10298/MA/2009	A	2009	Italy	-	-
54	FR694919	FR694919_goat/Italy/63088_UM/2009	B	2009	Italy	-	-
55	FR695064	FR695064__recombinant_A9_A11	A	-	-	-	-
56	FR828809	FR828809_sheep/Italy/2010	A	2010	Italy	-	-
57	FR828810	FR828810_sheep/Italy/2010	B	2010	Italy	-	-
58	FR828811	FR828811_sheep/Italy/2010	B	2010	Italy	-	-
59	FR828814	FR828814/Italy/2010	B	2010	Italy	-	-
60	GQ255431	GQ255431_sheep/USA/10.9/2004	A	2004	USA	-	-
61	GQ255434	GQ255434_goat/USA/WLC-1.3/2008	A	2008	USA	-	-
62	GQ255435	GQ255435_goat/USA/WLC-1.4/2008	A	2008	USA	-	-
63	GQ255436	GQ255436_goat/USA/WLC-1.8/2008	A	2008	USA	-	-
64	GU120138	GU120138_goat/China/2007	B	2007	China	-	-
65	HM210570	HM210570_goat/Mexico/2004	B	2004	Mexico	-	-
66	HQ158129	HQ158129_goat/Canada/cFC2-44/2004	B	2004	Canada	-	-
67	HQ158132	HQ158132_sheep/Canada/O16A-27/2004	A	2004	Canada	-	-
68	HQ158133	HQ158133_sheep/Canada/O23F-17/2004	A	2004	Canada	-	-
69	HQ848062	HQ848062__recombinant_A2_A3	A	-	-	-	-
70	JF502416	JF502416_sheep/Italy/Fonni/2003	B	2003	Italy	-	-
69	JF502417	JF502417_sheep/Italy/Volterra/2004	B	2004	Italy	-	-
70	JF502418	JF502418_sheep/Turkey/TR-DM	B	-	Turkey	-	-
71	JF520395	JF520395_sheep/Italy/It-8970/2009	B	2009	Italy	-	-
72	JF520396	JF520396_sheep/Italy/It-9762/2009	B	2009	Italy	-	-
73	JF520397	JF520397/Italy/It-68533	B	-	Italy	-	-
74	JN184351	JN184351_sheep/Spain/72	A	-	Spain	-	-
75	JN184352	JN184352_sheep/Spain/160	A	-	Spain	-	-
76	JN184353	JN184353_sheep/Spain/166	A	-	Spain	-	-
77	JN184354	JN184354_sheep/Spain/292	A	-	Spain	-	-
78	JN184355	JN184355_sheep/Spain/333	A	-	Spain	-	-
79	JN184356	JN184356_sheep/Spain/336	A	-	Spain	-	-
80	JN184357	JN184357_sheep/Spain/358	A	-	Spain	-	-
81	JN184359	JN184359_sheep/Spain/698	A	-	Spain	-	-
82	JN184360	JN184360_sheep/Spain/N-05/136	A	-	Spain	-	-
83	KC155771	KC155771_sheep/Canada/45352/2011	A	-	Canada	-	-
84	KC155772	KC155772_sheep/Canada/45717/2011	A	2011	Canada	-	-
85	KC155775	KC155775_sheep/Canada/47178/2011	A	2011	Canada	-	-
86	KC155784	KC155784_sheep/Canada/45417/2011	A	2011	Canada	-	-
87	KC155806	KC155806_sheep/Canada/45450/2011	A	2011	Canada	-	-
88	KC155808	KC155808_sheep/Canada/45542/2011	A	2011	Canada	-	-
89	KC155809	KC155809_sheep/Canada/45572/2011	A	2011	Canada	-	-
90	KJ641273	KJ641273_sheep/Canada/2011	A	2011	Canada	-	-
91	KJ641280	KJ641280_sheep/Canada/2011	A	2011	Canada	-	-
92	KJ641281	KJ641281_sheep/Canada/2011	A	2011	Canada	-	-
93	KJ641282	KJ641282_sheep/Canada/2011	A	2011	Canada	-	-
94	KJ641283	KJ641283_sheep/Canada/2011	A	2011	Canada	-	-
95	KJ641294	KJ641294_sheep/Canada/2011	A	2011	Canada	-	-
96	KJ641298	KJ641298_sheep/Canada/2011	A	2011	Canada	-	-
97	KJ641299	KJ641299_sheep/Canada/2011	A	2011	Canada	-	-
98	KJ641306	KJ641306_sheep/Canada/2011	A	2011	Canada	-	-
99	KJ641307	KJ641307_sheep/Canada/2011	A	2011	Canada	-	-
100	KJ641308	KJ641308_sheep/Canada/2011	A	2011	Canada	-	-
101	KJ641309	KJ641309_sheep/Canada/2011	A	2011	Canada	-	-
102	KJ641310	KJ641310_sheep/Canada/2011	A	2011	Canada	-	-
103	KJ641319	KJ641319_goat/Canada/2011	B	2011	Canada	-	-
104	KJ641333	KJ641333_goat/Canada/2011	B	2011	Canada	-	-
105	KJ641335	KJ641335_goat/Canada/2011	B	2011	Canada	-	-
106	KJ641339	KJ641339_goat/Canada/2011	B	2011	Canada	-	-
107	KJ641340	KJ641340_goat/Canada/2011	B	2011	Canada	-	-
108	KJ641342	KJ641342_goat/Canada/2011	B	2011	Canada	-	-
109	KJ641345	KJ641345_goat/Canada/2011	B	2011	Canada	-	-
110	KJ641347	KJ641347_goat/Canada/2011	B	2011	Canada	-	-
111	KJ641351	KJ641351_goat/Canada/2011	B	2011	Canada	-	-
112	KJ641352	KJ641352_goat/Canada/2011	B	2011	Canada	-	-
113	KJ641353	KJ641353_goat/Canada/2011	B	2011	Canada	-	-
114	KR011757	KR011757_sheep/China/Sichuan/1992	A	1992	China	-	-
115	KT898826	KT898826_sheep/Jordan/Jord1/2007	A	2007	Jordan	-	-
116	KT921318	KT921318_sheep/Jordan/sh173/2007	A	2007	Jordan	-	-
117	KU170752	KU170752_sheep/Lebanon/sh66/2012	A	2012	Lebanon	-	-
118	KU170753	KU170753_goat/Lebanon/g96/2012	A	2012	Lebanon	-	-
119	KU170755	KU170755_sheep/Lebanon/sh99/2012	A	2012	Lebanon	-	-
120	KU170756	KU170756_goat/Lebanon/g99/2012	A	2012	Lebanon	-	-
121	KU170757	KU170757_sheep/Lebanon/sh101/2012	A	2012	Lebanon	-	-
122	KU170758	KU170758_goat/Lebanon/g216/2012	A	2012	Lebanon	-	-
123	KU170762	KU170762_sheep/Lebanon/sh258/2012	A	2012	Lebanon	-	-
124	KU170764	KU170764_sheep/Lebanon/sh343/2012	A	2012	Lebanon	-	-
125	KX687990	KX687990_goat/Argentina/Caev Arg Ara	B	-	Argentina	-	-
126	KY358788	KY358788_sheep/USA/USMARC-199906011-2/2003	A	2003	USA	-	-
127	L06906	L06906	A	-	-	-	-
128	LC208646	LC208646_goat/Japan/63_G10/2014	B	2014	Japan	-	-
129	LR723092	LR723092_goat/Italy/2011	B	2011	Italy	-	-
130	LR723094	LR723094_sheep/Italy/2011	B	2011	Italy	-	-
131	LR723097	LR723097_goat/Italy/2011	B	2011	Italy	-	-
132	LR723098	LR723098_goat/Italy/2011	B	2011	Italy	-	-
133	LR723322	LR723322_goat/Italy/99_TR/2012	B	2012	Italy	-	-
134	LR723542	LR723542_goat/Italy/103_TR/2012	B	2012	Italy	-	-
135	LR723546	LR723546_goat/Italy/104_TR/2012	B	2012	Italy	-	-
136	LR723547	LR723547_goat/Italy/105_TR/2012	B	2012	Italy	-	-
137	LR723557	LR723557_goat/Italy/113_TR/2012	A	2012	Italy	-	-
138	LR723566	LR723566_goat/Italy/124_TR/2012	B	2012	Italy	-	-
139	LR723572	LR723572_goat/Italy/78_SI/2011	B	2011	Italy	-	-
140	LR723574	LR723574_goat/Italy/80_SI/2011	B	2011	Italy	-	-
141	LR723575	LR723575_goat/Italy/81_SI/2011	B	2011	Italy	-	-
142	LR723576	LR723576_goat/Italy/82_SI/2011	B	2011	Italy	-	-
143	LR723579	LR723579_goat/Italy/111_SI/2012	A	2012	Italy	-	-
144	LR723580	LR723580_sheep/Italy/131_SI/2012	B	2012	Italy	-	-
145	LR723581	LR723581_goat/Italy/133_VE/2012	B	2012	Italy	-	-
146	LR723582	LR723582_sheep/Italy/134_SI/2012	A	2012	Italy	-	-
147	LR723584	LR723584_sheep/Italy/138_CA/2013	B	2013	Italy	-	-
148	LR732017	LR732017_goat/Italy/143_UM/2014	B	2014	Italy	-	-
149	LR732018	LR732018_sheep/Italy/159_BA/2014	A	2014	Italy	-	-
150	LR732245	LR732245_sheep/Italy/186_BA/2016	B	2016	Italy	-	-
151	LR732252	LR732252_sheep/Italy/208_UM/2016	B	2016	Italy	-	-
152	LR732255	LR732255_sheep/Italy/220_AB/2016	B	2016	Italy	-	-
153	LR732257	LR732257_sheep/Italy/223_CA/2016	A	2016	Italy	-	-
154	LR732258	LR732258_sheep/Italy/224_CA/2016	A	2016	Italy	-	-
155	LR732260	LR732260_goat/Italy/226_TO/2016	B	2016	Italy	-	-
156	LR732722	LR732722_goat/Italy/228_EMR/2017	B	2017	Italy	-	-
157	LR732723	LR732723_goat/Italy/229_EMR/2017	B	2017	Italy	-	-
158	LR732726	LR732726_goat/Italy/232_UM/2017	A	2017	Italy	-	-
159	LR732727	LR732727_goat/Italy/235_UM/2017	A	2017	Italy	-	-
160	LR732728	LR732728_goat/Italy/237_PI/2017	A	2017	Italy	-	-
161	LR732729	LR732729_sheep/Italy/238_BA/2017	B	2017	Italy	-	-
162	LR732732	LR732732_sheep/Italy/241_UM/2017	B	2017	Italy	-	-
163	LR732733	LR732733_goat/Italy/242_PI/2017	B	2017	Italy	-	-
164	LR732734	LR732734_sheep/Italy/243_UM/2017	B	2017	Italy	-	-
165	LR732735	LR732735_goat/Italy/244_MA/2017	A	2017	Italy	-	-
166	LR732736	LR732736_goat/Italy/245_MA/2017	A	2017	Italy	-	-
167	LR732738	LR732738_sheep/Italy/247_UM/2017	B	2017	Italy	-	-
168	LR732740	LR732740_goat/Italy/249_PI/2017	A	2017	Italy	-	-
169	LR732741	LR732741_sheep/Italy/250_UM/2017	A	2017	Italy	-	-
170	LR732742	LR732742_goat/Italy/251_PI/2017	B	2017	Italy	-	-
171	LR732743	LR732743_sheep/Italy/253_BA/2017	A	2017	Italy	-	-
172	LR735176	LR735176_sheep/Italy/255_TR/2018	A	2018	Italy	-	-
173	LR735180	LR735180_sheep/Italy/259_UM/2018	B	2018	Italy	-	-
174	LR735181	LR735181_sheep/Italy/261_BA/2018	B	2018	Italy	-	-
175	LR735182	LR735182_sheep/Italy/262_BA/2018	B	2018	Italy	-	-
176	LR735183	LR735183_sheep/Italy/263_BA/2018	B	2018	Italy	-	-
177	LR735185	LR735185_sheep/Italy/265_BA/2018	B	2018	Italy	-	-
178	LR735186	LR735186_sheep/Italy/266_BA/2018	B	2018	Italy	-	-
179	LR735187	LR735187_sheep/Italy/271_AB/2018	B	2018	Italy	-	-
180	LR735189	LR735189_goat/Italy/276_PI/2018	B	2018	Italy	-	-
181	LR735191	LR735191_sheep/Italy/281_TO/2018	B	2018	Italy	-	-
182	LR735194	LR735194_goat/Italy/284_UM/2018	B	2018	Italy	-	-
183	LR735202	LR735202_sheep/Italy/286_UM/2018	A	2018	Italy	-	-
184	LR735203	LR735203_goat/Italy/287_PI/2018	A	2018	Italy	-	-
185	LR735206	LR735206_sheep/Italy/290_BA/2018	B	2018	Italy	-	-
186	LR735208	LR735208_sheep/Italy/297_LZ/2018	A	2018	Italy	-	-
187	LR735210	LR735210_goat/Italy/300_UM/2018	A	2018	Italy	-	-
188	LR735212	LR735212_goat/Italy/303_PI/2018	B	2018	Italy	-	-
189	LR735214	LR735214_sheep/Italy/307_LZ/2018	A	2018	Italy	-	-
190	LR735215	LR735215_goat/Italy/309_PI/2018	A	2018	Italy	-	-
191	LR735216	LR735216_sheep/Italy/310_CA/2018	B	2018	Italy	-	-
192	LR735217	LR735217_sheep/Italy/311_CA/2018	B	2018	Italy	-	-
193	LR735218	LR735218_sheep/Italy/312_CA/2018	B	2018	Italy	-	-
194	LR735229	LR735229_sheep/Italy/317_UM/2019	B	2019	Italy	-	-
195	LR735231	LR735231_sheep/Italy/322_UM/2019	B	2019	Italy	-	-
196	LR735232	LR735232_sheep/Italy/323_UM/2019	B	2019	Italy	-	-
197	LR735233	LR735233_sheep/Italy/324_UM/2019	A	2019	Italy	-	-
198	LR735234	LR735234_goat/Italy/326_BA/2019	B	2019	Italy	-	-
199	LR735235	LR735235_goat/Italy/327_BA/2019	B	2019	Italy	-	-
200	LR735236	LR735236_sheep/Italy/328_UM/2019	B	2019	Italy	-	-
201	LR735237	LR735237_goat/Italy/329_CM/2019	A	2019	Italy	-	-
202	LR735238	LR735238_sheep/Italy/332_BA/2019	A	2019	Italy	-	-
203	LR735239	LR735239_sheep/Italy/333_BA/2019	A	2019	Italy	-	-
204	LR735240	LR735240_sheep/Italy/334_BA/2019	A	2019	Italy	-	-
205	LR735686	LR735686_goat/Italy/144_LO/2014	B	2014	Italy	-	-
206	LR735687	LR735687_goat/Italy/145_LO/2014	B	2014	Italy	-	-
207	LR735688	LR735688_goat/Italy/146_LO/2014	B	2014	Italy	-	-
208	LR735689	LR735689_goat/Italy/147_LO/2014	B	2014	Italy	-	-
209	LR735691	LR735691_sheep/Italy/151_UM/2014	B	2014	Italy	-	-
210	LR735694	LR735694_goat/Italy/158_UM/2014	B	2014	Italy	-	-
211	LR735695	LR735695_sheep/Italy/160_CA/2014	A	2014	Italy	-	-
212	LR735696	LR735696_sheep/Italy/174_UM/2015	B	2015	Italy	-	-
213	LR735697	LR735697_sheep/Italy/179_UM/2015	A	2015	Italy	-	-
214	LR735698	LR735698_sheep/Italy/180_UM/2015	B	2015	Italy	-	-
215	LR735699	LR735699_sheep/Italy/181_BA/2015	B	2015	Italy	-	-
216	LR735700	LR735700_goat/Italy/183_PI/2015	B	2015	Italy	-	-
217	M31646	M31646	A	-	-	-	-
218	M33677_C	M33677_Clements	B	-	-	-	-
219	M51543	M51543	A	-	-	-	-
220	M60610	M60610	A	-	-	-	-
221	MG554402	MG554402_sheep/SRLV001	B	-	-	-	-
222	MG554403	MG554403_goat/SRLV002	A	-	-	-	-
223	MG554404	MG554404_goat/SRLV003	A	-	-	-	-
224	MG554407	MG554407_goat/SRLV006	A	-	-	-	-
225	MG554408	MG554408_goat/SRLV007	A	-	-	-	-
226	MG554409	MG554409_goat/SRLV009	A	-	-	-	-
227	MG554410	MG554410_goat/SRLV010	B	-	-	-	-
228	MG554411	MG554411_goat/SRLV014	B	-	-	-	-
229	MG554412	MG554412_goat/SRLV016	B	-	-	-	-
230	MH179147	MH179147_sheep/Spain/2017	A	2017	Spain	-	-
231	MH179148	MH179148_sheep/Spain/2017	A	2017	Spain	-	-
232	MH179149	MH179149_sheep/Spain/2017	A	2017	Spain	-	-
233	MH179158	MH179158_sheep/Spain/2017	A	2017	Spain	-	-
234	MH179159	MH179159_sheep/Spain/2017	A	2017	Spain	-	-
235	MH374283	MH374283_goat/Italy/SRLV024/2017	A	2017	Italy	-	-
236	MH374284	MH374284_goat/Italy/SRLV025/2017	A	2017	Italy	-	-
237	MH374285	MH374285_goat/Italy/SRLV026/2017	A	2017	Italy	-	-
238	MH374286	MH374286_goat/Italy/SRLV032/2017	A	2017	Italy	-	-
239	MH374287	MH374287_sheep/Italy/SRLV038/2017	A	2017	Italy	-	-
240	MH374288	MH374288_sheep/Italy/SRLV042/2017	B	2017	Italy	-	-
241	MH374290	MH374290_goat/Italy/SRLV_To1.89/1989	B	1989	Italy	-	-
242	MH374291	MH374291_goat/Italy/SRLV_VdA/2017	A	2017	Italy	-	-
243	MH916859	MH916859_sheep/USA/1150/2017	A	2017	USA	-	-
244	MH936674	MH936674_goat/Brazil/2015	B	2015	Brazil	-	-
245	MK098477	MK098477_sheep/Iran/2015	A	2015	Iran	-	-
246	MK098478	MK098478_sheep/Iran/2015	A	2015	Iran	-	-
247	MN233111	MN233111_sheep/Germany/2015	A	2015	Germany	-	-
248	MN233116	MN233116_sheep/Germany/2014	A	2014	Germany	-	-
249	MN233118	MN233118_sheep/Germany/2014	A	2014	Germany	-	-
250	MN233120	MN233120_sheep/Germany/2014	A	2014	Germany	-	-
251	MN233132	MN233132_sheep/Germany/2014	A	2014	Germany	-	-
252	MN233133	MN233133_sheep/Germany/2014	A	2014	Germany	-	-
253	MN233141	MN233141_sheep/Germany/2014	A	2014	Germany	-	-
254	MN233142	MN233142_sheep/Germany/2014	A	2014	Germany	-	-
255	MN233145	MN233145_sheep/Germany/2014	A	2014	Germany	-	-
256	MT993907	MT993907_sheep/USA/USMARC-200216049-r/2005	A	2005	USA	-	-
257	MT993908	MT993908_sheep/USA/USMARC-200212120-r/2006	A	2006	USA	-	-
258	MT993909	MT993909_sheep/USA/USMARC-200312013-r/2007	A	2007	USA	-	-
259	MT993910	MT993910_sheep/USA/USMARC-200312088-r/2007	A	2007	USA	-	-
260	MT993911	MT993911_sheep/USA/USMARC-199906011-2/2003	A	2003	USA	-	-
261	MT993912	MT993912_sheep/USA/USMARC-200106932-2/2006	A	2006	USA	-	-
262	MT993914	MT993914_sheep/USA/USMARC-200016283-2/2006	A	2006	USA	-	-
263	MT993916	MT993916_sheep/USA/USMARC-200177363-2/2006	A	2006	USA	-	-
264	MT993918	MT993918_sheep/USA/USMARC-199916193-r/2006	A	2006	USA	-	-
265	NC_00146	NC_001463	B	-	-	-	-
266	OK325451	OK325451_sheep/Italy/2020	A	2020	Italy	-	-
267	OK325452	OK325452_sheep/Italy/2020	A	2020	Italy	-	-
268	OK325453	OK325453_sheep/Italy/2020	A	2020	Italy	-	-
269	OK325454	OK325454_sheep/Italy/2020	A	2020	Italy	-	-
270	OK325456	OK325456_sheep/Italy/2020	A	2020	Italy	-	-
271	OK325459	OK325459_sheep/Italy/2020	B	2020	Italy	-	-
272	OK325460	OK325460_sheep/Italy/2020	B	2020	Italy	-	-
273	OK325461	OK325461_sheep/Italy/2020	B	2020	Italy	-	-
274	OK325462	OK325462_sheep/Italy/2020	B	2020	Italy	-	-
275	OK325469	OK325469_sheep/Italy/2019	A	2019	Italy	-	-
276	OK325470	OK325470_sheep/Italy/2019	A	2019	Italy	-	-
277	OK325471	OK325471_sheep/Italy/2019	A	2019	Italy	-	-
278	OK325472	OK325472_sheep/Italy/2019	A	2019	Italy	-	-
279	OK325473	OK325473_sheep/Italy/2019	A	2019	Italy	-	-
280	OK325474	OK325474_sheep/Italy/2019	A	2019	Italy	-	-
281	OK325475	OK325475_sheep/Italy/2019	A	2019	Italy	-	-
282	OK325476	OK325476_sheep/Italy/2019	A	2019	Italy	-	-
283	OK325477	OK325477_sheep/Italy/2019	A	2019	Italy	-	-
284	OK325481	OK325481_sheep/Italy/2019	A	2019	Italy	-	-
285	OK325484	OK325484_sheep/Italy/2019	B	2019	Italy	-	-
286	OK325488	OK325488_sheep/Italy/2019	A	2019	Italy	-	-
287	OK325489	OK325489_sheep/Italy/2019	A	2019	Italy	-	-
288	OK325490	OK325490_sheep/Italy/2019	A	2019	Italy	-	-
289	OK325492	OK325492_sheep/Italy/2019	A	2019	Italy	-	-
290	OK325493	OK325493_sheep/Italy/2019	A	2019	Italy	-	-
291	OK325494	OK325494_sheep/Italy/2019	A	2019	Italy	-	-
292	OK325495	OK325495_sheep/Italy/2019	A	2019	Italy	-	-
293	OK325497	OK325497_sheep/Italy/2019	A	2019	Italy	-	-
294	OK325498	OK325498_sheep/Italy/2019	A	2019	Italy	-	-
295	OK325500	OK325500_sheep/Italy/2019	B	2019	Italy	-	-
296	OK325501	OK325501_sheep/Italy/2019	A	2019	Italy	-	-
297	OK325502	OK325502_sheep/Italy/2019	A	2019	Italy	-	-
298	OK325503	OK325503_sheep/Italy/2019	B	2019	Italy	-	-
299	OK325504	OK325504_sheep/Italy/2019	B	2019	Italy	-	-
300	OK325509	OK325509_sheep/Italy/2019	B	2019	Italy	-	-
301	OK325510	OK325510_sheep/Italy/2019	B	2019	Italy	-	-
302	OK325516	OK325516_sheep/Italy/2019	B	2019	Italy	-	-
303	OK325517	OK325517_sheep/Italy/2019	B	2019	Italy	-	-
304	OK325524	OK325524_sheep/Italy/2019	B	2019	Italy	-	-
305	OK325526	OK325526_sheep/Italy/2019	B	2019	Italy	-	-
306	OK325527	OK325527_sheep/Italy/2019	B	2019	Italy	-	-
307	OK325530	OK325530_sheep/Italy/2019	B	2019	Italy	-	-
308	OK325531	OK325531_sheep/Italy/2019	B	2019	Italy	-	-
309	OK325534	OK325534_sheep/Italy/2019	B	2019	Italy	-	-
310	OK325537	OK325537_sheep/Italy/2019	B	2019	Italy	-	-
311	OK325539	OK325539_sheep/Italy/2019	B	2019	Italy	-	-
312	OK325540	OK325540_sheep/Italy/2019	B	2019	Italy	-	-
313	OK325546	OK325546_sheep/Italy/2019	B	2019	Italy	-	-
314	OK325548	OK325548_sheep/Italy/2019	B	2019	Italy	-	-
315	OK325549	OK325549_sheep/Italy/2019	B	2019	Italy	-	-
316	OK325550	OK325550_sheep/Italy/2019	B	2019	Italy	-	-
317	OK325554	OK325554_sheep/Italy/2019	B	2019	Italy	-	-
318	OK325555	OK325555_sheep/Italy/2019	B	2019	Italy	-	-
319	OK325556	OK325556_sheep/Italy/2019	A	2019	Italy	-	-
320	OK325558	OK325558_sheep/Italy/2019	B	2019	Italy	-	-
321	OK325561	OK325561_sheep/Italy/2019	B	2019	Italy	-	-
322	OK325565	OK325565_sheep/Italy/2019	B	2019	Italy	-	-
323	OK325568	OK325568_sheep/Italy/2019	B	2019	Italy	-	-
324	OK325571	OK325571_sheep/Italy/2019	B	2019	Italy	-	-
325	OK325574	OK325574_sheep/Italy/2019	B	2019	Italy	-	-
326	OK325576	OK325576_sheep/Italy/2019	B	2019	Italy	-	-
327	OK325577	OK325577_sheep/Italy/2019	B	2019	Italy	-	-
328	OK325580	OK325580_sheep/Italy/2019	B	2019	Italy	-	-
329	OK325581	OK325581_sheep/Italy/2019	B	2019	Italy	-	-
330	OK325582	OK325582_sheep/Italy/2019	B	2019	Italy	-	-
331	OK325583	OK325583_sheep/Italy/2019	B	2019	Italy	-	-
332	OR283226	OR283226_sheep/Greece/2022	B	2022	Greece	-	-
333	OR283227	OR283227_sheep/Greece/2022	B	2022	Greece	-	-
334	OR283228	OR283228_sheep/Greece/2022	B	2022	Greece	-	-
335	OR420126	OR420126_sheep/Italy/2020	A	2020	Italy	-	-
336	OR420127	OR420127_sheep/Italy/2020	A	2020	Italy	-	-
337	OR420128	OR420128_sheep/Italy/2020	A	2020	Italy	-	-
338	OR420130	OR420130_sheep/Italy/2020	A	2020	Italy	-	-
339	OR420131	OR420131_sheep/Italy/2020	B	2020	Italy	-	-
340	OR420132	OR420132_sheep/Italy/2020	B	2020	Italy	-	-
341	OR420133	OR420133_sheep/Italy/2020	B	2020	Italy	-	-
342	OR420134	OR420134_sheep/Italy/2020	B	2020	Italy	-	-
343	OR669734*	SRLV/IT/341/BA/2019/OR669734	A9	2019	Italy	Basilicata	PZ
344	OR669735*	SRLV/IT/347/BA/2019/OR669735	A9	2019	Italy	Basilicata	PZ
345	OR669736*	SRLV/IT/352/BA/2019/OR669736	A9	2019	Italy	Basilicata	MT
346	OR669737*	SRLV/IT/355/BA/2019/OR669737	B3	2019	Italy	Basilicata	MT
347	OR671966	OR671966_sheep/Romania/2022	A	2022	Romania	-	-
348	OR671968	OR671968_sheep/Romania/2022	A	2022	Romania	-	-
349	OR682454	OR682454_sheep/Morocco/SRLV_Mor037/2023	B	2023	Morocco	-	-
350	OR682455	OR682455_goat/Morocco/SRLV_Mor035/2023	B	2023	Morocco	-	-
351	OR743469*	SRLV/IT/356/BA/2019/OR743469	B3	2019	Italy	Basilicata	MT
352	OR743470*	SRLV/IT/357/BA/2019/OR743470	A9	2019	Italy	Basilicata	PZ
353	OR743471*	SRLV/IT/359/BA/2019/OR743471	A11	2019	Italy	Basilicata	PZ
354	OR743472*	SRLV/IT/364/BA/2019/OR743472	A9	2019	Italy	Basilicata	PZ
355	OR743473*	SRLV/IT/366/BA/2019/OR743473	B3	2019	Italy	Basilicata	PZ
356	OR743474*	SRLV/IT/367/BA/2019/OR743474	A3	2019	Italy	Basilicata	PZ
357	OR743475*	SRLV/IT/368/BA/2019/OR743475	A3	2019	Italy	Basilicata	PZ
358	OR743476*	SRLV/IT/378/UM/2019/OR743476	B3	2019	Italy	Umbria	PG
359	OR743477*	SRLV/IT/393/UM/2020/OR743477	B3	2020	Italy	Umbria	PG
360	OR743478*	SRLV/IT/394/UM/2020/OR743478	B3	2020	Italy	Umbria	PG
361	OR743479*	SRLV/IT/397/PI/2020/OR743479	A20	2020	Italy	Piemonte	TO
362	OR743480*	SRLV/IT/402/UM/2020/OR743480	B2	2020	Italy	Umbria	PG
363	OR743481*	SRLV/IT/403/LI/2020/OR743481	B1	2020	Italy	Liguria	IM
364	OR743482*	SRLV/IT/405/LZ/2020/OR743482	B2	2020	Italy	Lazio	VT
365	OR743483*	SRLV/IT/406/LZ/2020/OR743483	B3	2020	Italy	Lazio	RM
366	OR743484*	SRLV/IT/409/PI/2021/OR743484	B1	2021	Italy	Piemonte	CN
367	OR743485*	SRLV/IT/429/MA/2022/OR743485	A9	2022	Italy	Marche	MC
368	OR743486*	SRLV/IT/433/MA/2022/OR743486	A19	2022	Italy	Marche	MC
369	OR743487*	SRLV/IT/434/MA/2022/OR743487	A9	2022	Italy	Marche	MC
370	OR743488*	SRLV/IT/435/MA/2022/OR743488	B2	2022	Italy	Marche	MC
371	OR743489*	SRLV/IT/436/MA/2022/OR743489	A9	2022	Italy	Marche	MC
372	OR743490*	SRLV/IT/442/MA/2022/OR743490	B2	2022	Italy	Marche	MC
373	OR743491*	SRLV/IT/443/MA/2022/OR743491	B2	2022	Italy	Marche	MC
374	OR743492*	SRLV/IT/446/MA/2022/OR743492	A11	2022	Italy	Marche	MC
375	PP471985*	SRLV/IT/391/SA/2020/PP471985	B1	2020	Italy	Sardegna	NU
376	PP471986*	SRLV/IT/426/VE/2022/PP471986	B1	2022	Italy	Veneto	TV
377	PP471987*	SRLV/IT/379/BA/2019/PP471987	B1	2019	Italy	Basilicata	PZ
378	PP471988*	SRLV/IT/340/UM/2019/PP471988	B3	2019	Italy	Umbria	PG
379	PP471989*	SRLV/IT/418/TO/2021/PP471989	B3	2021	Italy	Toscana	SI
380	PP471990*	SRLV/IT/424/VE/2022/PP471990	B1	2022	Italy	Veneto	TV
381	PP471991*	SRLV/IT/375/BA/2019/PP471991	A24	2019	Italy	Basilicata	MT
382	PP471992*	SRLV/IT/410/UM/2021/PP471992	B1	2021	Italy	Umbria	TR
383	PP471993*	SRLV/IT/398/LZ/2020/PP471993	B3	2020	Italy	Lazio	VT
384	PP501837*	SRLV/IT/416/MA/2021/PP501837	B3	2021	Italy	Marche	MC
385	PP501838*	SRLV/IT/369/BA/2019/PP501838	B3	2019	Italy	Basilicata	MT
386	PP501839*	SRLV/IT/404/PI/2020/PP501839	B1	2020	Italy	Piemonte	CN
387	PP501840*	SRLV/IT/414/MA/2021/PP501840	B3	2021	Italy	Marche	MC
388	PP501841*	SRLV/IT/411/UM/2021/PP501841	B1	2021	Italy	Umbria	TR
389	PP501842*	SRLV/IT/423/MA/2022/PP501842	B2	2022	Italy	Marche	AP
390	PP501843*	SRLV/IT/360/BA/2019/PP501843	B3	2019	Italy	Basilicata	PZ
391	PP501844*	SRLV/IT/361/BA/2019/PP501844	B3	2019	Italy	Basilicata	PZ
392	PP501845*	SRLV/IT/452/VE/2023/PP501845	B1	2023	Italy	Veneto	TV
393	PP501846*	SRLV/IT/384/BA/2019/PP501846	B1	2019	Italy	Basilicata	PZ
394	PP501847*	SRLV/IT/401/UM/2020/PP501847	B2	2020	Italy	Umbria	PG
395	PP501848*	SRLV/IT/448/VE/2022/PP501848	A9	2022	Italy	Veneto	TV
396	PP501849*	SRLV/IT/453/UM/2023/PP501849	B1	2023	Italy	Umbria	PG
397	PP501850*	SRLV/IT/382/BA/2019/PP501850	B1	2019	Italy	Basilicata	PZ
398	PP501851*	SRLV/IT/457/VE/2023/PP501851	B1	2023	Italy	Veneto	TV
399	PP501852*	SRLV/IT/386/BA/2019/PP501852	B1	2019	Italy	Basilicata	PZ
400	PP501853*	SRLV/IT/381/BA/2019/PP501853	B1	2019	Italy	Basilicata	PZ
401	PP501854*	SRLV/IT/380/BA/2019/PP501854	B-like	2019	Italy	Basilicata	PZ
402	PP501855*	SRLV/IT/383/BA/2019/PP501855	B1	2019	Italy	Basilicata	PZ
403	PP501856*	SRLV/IT/343/BA/2019/PP501856	B3	2019	Italy	Basilicata	PZ
404	PP501857*	SRLV/IT/413/VE/2021/PP501857	B1	2021	Italy	Veneto	VE
405	PP501858*	SRLV/IT/421/MA/2022/PP501858	B2	2022	Italy	Marche	MC
406	PP501859*	SRLV/IT/419/LZ/2021/PP501859	B1	2021	Italy	Lazio	FR
407	PP501860*	SRLV/IT/389/BA/2020/PP501860	A9	2020	Italy	Basilicata	MT
408	PP501861*	SRLV/IT/412/LZ/2021/PP501861	B2	2021	Italy	Lazio	RI
409	PP501862*	SRLV/IT/346/BA/2019/PP501862	A19	2019	Italy	Basilicata	PZ
410	PP501863*	SRLV/IT/428/CA/2022/PP501863	B1	2022	Italy	Calabria	CS
411	PP501864*	SRLV/IT/395/UM/2020/PP501864	B1	2020	Italy	Umbria	PG
412	PP501865*	SRLV/IT/425/UM/2022/PP501865	B3	2022	Italy	Umbria	PG
413	PP501866*	SRLV/IT/447/UM/2022/PP501866	A9	2022	Italy	Umbria	PG
414	PP501867*	SRLV/IT/392/UM/2020/PP501867	B3	2020	Italy	Umbria	PG
415	PP501868*	SRLV/IT/420/TR/2021/PP501868	A9	2021	Italy	Trentino	TN
416	PP501869*	SRLV/IT/422/PI/2022/PP501869	B1	2022	Italy	Piemonte	CN
417	PP501870*	SRLV/IT/427/MA/2022/PP501870	B-like	2022	Italy	Marche	AN
418	PQ866022*	SRLV/IT/476/MA/2024/PQ866022	A24	2024	Italy	Marche	MC
419	PQ866023*	SRLV/IT/477/MA/2024/PQ866023	A24	2024	Italy	Marche	MC
420	PQ866024*	SRLV/IT/486/MA/2024/PQ866024	B1	2024	Italy	Marche	FM
421	PQ866025*	SRLV/IT/485/LA/2024/PQ866025	A3	2024	Italy	Lazio	VT
422	PQ866026*	SRLV/IT/458/UM/2023/PQ866026	B2	2023	Italy	Umbria	PG
423	PQ866027*	SRLV/IT/459/ER/2023/PQ866027	A2/A3	2023	Italy	Emilia-Romagna	FC
424	PQ866028*	SRLV/IT/460/VE/2023/PQ866028	B1	2023	Italy	Veneto	TV
425	PQ866029*	SRLV/IT/462/MA/2024/PQ866029	A3	2024	Italy	Marche	AP
426	PQ866030*	SRLV/IT/471/UM/2024/PQ866030	A3	2024	Italy	Umbria	TR
427	PQ866031*	SRLV/IT/472/AB/2024/PQ866031	B2	2024	Italy	Abruzzo	TE
428	PQ866032*	SRLV/IT/473/MA/2024/PQ866032	B1	2024	Italy	Marche	FM
429	PQ866033*	SRLV/IT/474/UM/2024/PQ866033	A11	2024	Italy	Umbria	PG
430	PQ866034*	SRLV/IT/475/MA/2024/PQ866034	A24	2024	Italy	Marche	MC
431	PQ866035*	SRLV/IT/479/MA/2024/PQ866035	A24	2024	Italy	Marche	MC
432	PQ866036*	SRLV/IT/480/UM/2024/PQ866036	B2	2024	Italy	Umbria	PG
433	PQ866037*	SRLV/IT/481/MA/2024/PQ866037	A11	2024	Italy	Marche	AP
434	PQ866038*	SRLV/IT/482/MA/2024/PQ866038	B1	2024	Italy	Umbria	FM
435	PQ866039*	SRLV/IT/483/UM/2024/PQ866039	B2	2024	Italy	Umbria	PG
436	PQ866040*	SRLV/IT/484/MA/2024/PQ866040	B1	2024	Italy	Marche	AP
Footnote: The marked samples are related to this study
